# Supplementary material for: Safety and Efficacy of Flexible Ureteroscopy for Renal Stone Disease in Elderly Patients: A Scoping Review
Source: J Clin Med. 2026 Feb 10;15(4):1389. doi: 10.3390/jcm15041389 (PMC12942306; doi:10.3390/jcm15041389)
Supplement: Supplementary file 1 [file jcm-15-01389-s001.zip]

Archive with 1 entries (1 files):
- jcm-4103347-supplementary.pdf
